# Supplementary material for: Harnessing Bulk‐Segregant Mapping to Identify Trait‐Associated Genes in the Allopolyploid Model Plant Nicotiana benthamiana
Source: Plant Biotechnol J. 2026 Jan 29:10.1111/pbi.70560. Online ahead of print. doi: 10.1111/pbi.70560 (PMC13398463; doi:10.1111/pbi.70560)
Supplement: Supplementary file 2 — Table S1: Concentration and absorbance of individual DNA samples pooled for whole genome resequencing. Table S2: Summary of FastQC results for raw data and cleaned data (after trimming using fastp). Table S3: Summary of read mapping statistics of F1S1 reads aligned to the LAB or QLD genome. Table S4: Numbers of SNPs obtained for F1S1 reads aligned to LAB or QLD genomes, including all SNPs (genomic) and those within coding regions only (CDS). Table S5: Number of paired reads corresponding to coverage of the N. benthamiana genome. Table S6: List of significantly differentially expressed genes (adjusted p‐value < 0.001) in response to AcMYB110 overexpression, within the 3.5 Mb candidate region of the QLD genome including NbQ17g26695. Table S7: List of significantly differentially expressed genes (p‐value < 0.001), in response to AcMYB110 overexpression, within the region on the LAB genome corresponding to the 3.5 Mb candidate region of the QLD genome, including NbL17g25680 and NbL04g00685. Table S8: List of primers used in this study. Table S9: Summary of pair‐wise differential expression analysis. Table S10: Numbers of SNPs obtained for LAB and QLD RNAseq reads aligned to LAB or QLD genomes. Table S11: Genbank accession numbers, sizes and source of LDOX/ANS sequences. Table S12: CDS sequences of N. benthamiana LDOX genes. [file PBI-9999-0-s001.xlsx]

## Sheet: Title
Harnessing bulk-segregant mapping to identify trait-associated genes in the allopolyploid model plant Nicotiana benthamiana
Zuba Ahmed1, 2, Jiyuan An1, 2, Satomi Hayashi1, 2, Julia Bally1, 2, Chris Winefield3, 2, Peter Waterhouse1, 2
1. Centre for Agriculture and the Bioeconomy, School of Biology and Environmental Sciences, Queensland University of Technology, Brisbane City, QLD, Australia
2. Centre of Excellence for Plant Success in Nature and Agriculture, Queensland University of Technology, Brisbane City, QLD, Australia
3. Department of Wine Food and Molecular Biosciences, Faculty of Agriculture and Life Sciences, Lincoln University, Te Whare Wānaka o Aoraki, Lincoln, Christchurch, New Zealand
Supplementary Tables

## Sheet: S1 Pooled inividual samples
Table S1. Concentration and absorbance of individual DNA samples pooled for whole genome resequencing.
F1S1 (necrotic) sample	Qubit concentration (ng/µL)	Pooled volume (µl)	Abs 260/280	Abs 260/230
b41	190	5.26	1.91	1.66
b39	48.8	20.49	1.83	1.4
b31	76.4	13.09	1.98	2.05
b30	76.8	13.02	1.92	1.82
b27	103	9.71	1.96	1.52
b25	154	6.49	1.97	1.46
b24	111	9.01	1.9	2.02
b22	115	8.7	1.91	1.68
b19	63.2	15.82	1.89	1.89
b18	107	9.35	1.92	1.52
b17	38.8	25.77	1.86	1.72
b13	41.6	24.04	1.97	1.68
b10	43.4	23.04	1.93	1.84
b9	141	7.09	1.97	2.13
b4	137	7.3	1.88	1.87
b3	39.8	25.13	1.92	1.78
29	39.4	25.38	2.21	3.11
28	46.2	21.65	2.29	0.55
26	63.8	15.67	2.37	0.27
25	34.8	28.74	2.29	2.64
24	31.8	31.45	2.49	1.07
22	120	8.33	2.25	3.2
21	34.2	29.24	2.25	2.8
20	30.6	32.68	2.27	3.1
19	54	18.52	2.09	3.13
18	58	17.24	1.96	1.86
17	45.8	21.83	2.23	3.01
15	62.8	15.92	2.12	3.12
14	37.6	26.6	2.29	3.22
13	32.6	30.67	2.47	0.55
12	69.4	14.41	2.04	2.79
11	76.6	13.05	2.16	0.85
9	94.2	10.62	2	2.96
8	71.8	13.93	2.03	3.08
7	100	10	2.06	2.46
6	99	10.1	1.98	2.92
5	102	9.8	1.99	2.42
3	38.6	25.91	2.43	0.4
2	81.4	12.29	2.02	2.38
1	52.8	18.94	2.11	2.48

## Sheet: S2 FastQC
Table S2. Summary of FastQC results for raw data and cleaned data (after trimming using fastp)
Sample	Raw bases	Clean bases	Effective rate (%)	Q20 (%)	Q30 (%)	GC content (%)
Read 1	1923846010	1894567550	98.4781	99.99	94.55	38.32
Read 2	1923846010	1894567550	98.4781	99.99	88.62	38.38

## Sheet: S3 Mapping statistics
Table S3. Summary of read mapping statistics of F1S1 reads aligned to the LAB or QLD genome.
Sample	Genome	Total reads	Mapped reads	Percentage of properly paired reads (%)	Mapping rate (%)	Average quality	Total bases mapped (bp)	Genome size (bp)	Average depth* (x)
F1S1 reads (necrotic pool)	LAB	3786397373	3781171355	96.2	99.86	34.3	561910429716	2770503033	202.819
F1S1 reads (necrotic pool)	QLD	3788558448	3780685125	95.4	99.79	34.3	560755718003	2731094341	205.323
*Average depth: total number of bases compared to the reference genome divided by the genome size (Gao et al., 2022)

## Sheet: S4 SNP numbers
Table S4. Numbers of SNPs obtained for F1S1 reads aligned to LAB or QLD genomes, including all SNPs (genomic) and those within coding regions only (CDS).
Genome	Lab 3.60								Genome	Qld 1.83
genomic/CDS	genomic				CDS				genomic/CDS	genomic				CDS
Scoring category/Chromosome	homozygote; <=100, >=80	borderline; <80, >70	heterozygote; <=70, >=30	total	homozygote; <=100, >=80	borderline; <80, >70	heterozygote; <=70, >=30	total	Scoring category/Chromosome	homozygote; <=100, >=80	borderline; <80, >70	heterozygote; <=70, >=30	total	homozygote; <=100, >=80	borderline; <80, >70	heterozygote; <=70, >=30	total
1	7391	2177	1441039	1450607	1275	297	103971	105543	1	4306	10698	1549175	1564179	387	1277	113962	115626
2	8071	5264	1529371	1542706	903	467	99336	100706	2	4375	4557	1514145	1523077	541	583	105626	106750
3	8252	4978	1497098	1510328	1229	794	102813	104836	3	3140	4115	1493823	1501078	291	640	102577	103508
4	8595	33910	1612748	1655253	1085	1674	83221	85980	4	3460	2210	1465929	1471599	122	142	79080	79344
5	7756	4266	1418279	1430301	850	448	82460	83758	5	4643	7217	1438421	1450281	544	518	81026	82088
6	7354	3104	1881282	1891740	1287	362	113441	115090	6	4148	5511	1904392	1914051	205	507	109432	110144
7	7027	2502	1469514	1479043	1170	311	70892	72373	7	7291	5675	1485351	1498317	355	580	75709	76644
8	8820	7360	1518698	1534878	1232	398	89638	91268	8	4617	8795	1542061	1555473	265	707	89625	90597
9	7493	1719	1615263	1624475	735	203	91996	92934	9	5704	29577	1751394	1786675	400	1524	100506	102430
10	8502	3409	949793	961704	957	319	55434	56710	10	373480	237999	1117750	1729229	24912	14492	71588	110992
11	7437	2479	929762	939678	997	258	68138	69393	11	3000	4333	959525	966858	350	456	78295	79101
12	6784	1562	1635908	1644254	1179	244	99393	100816	12	4339	15609	1753322	1773270	287	1140	109807	111234
13	7833	3509	1257647	1268989	995	402	93566	94963	13	3189	4400	1276105	1283694	371	614	104715	105700
14	7010	3645	1180200	1190855	1059	363	76776	78198	14	6242	8934	1224787	1239963	379	586	81746	82711
15	10639	22809	1837579	1871027	1118	1009	88164	90291	15	3988	1986	1718531	1724505	527	309	91208	92044
16	30929	648275	1042537	1721741	2496	33915	68164	104575	16	2826	948	634373	638147	281	122	47488	47891
17	8638	4942	1755180	1768760	1177	372	100236	101785	17	5460	4812	1747269	1757541	347	465	107709	108521
18	8949	12923	1570141	1592013	893	837	78691	80421	18	3657	3148	1509452	1516257	235	163	73490	73888
19	6941	4348	1715040	1726329	707	362	103189	104258	19	4051	5072	1716418	1725541	320	667	103895	104882
Total	174421	773181	27857079	28804681	21344	43035	1669519	1733898	Total	451916	365596	27802223	28619735	31119	25492	1727484	1784095

## Sheet: S5 Downsampling statistics
Table S5. Number of paired reads corresponding to coverage of the N. benthamiana genome
Number of paired F1S1 reads	Coverage
1894567550	202.99 x
4.66667e+08	50 x
1.86667e+08	20 x
9.33333e+07	10 x
4.66667e+07	5 x

## Sheet: S6 DEGs_QLD1.83 transcriptome
Table S6. List of significantly differentially expressed genes (adjusted p-value < 0.001) in response to AcMYB110 overexpression, within the 3.5 Mb candidate region of the QLD genome including NbQ17g26695. Transcripts per million are library-normalised and averaged over the replicates. LAB and QLD RNAseq reads aligned to the QLD transcriptome.
	Mean gene expression (log10 scaled transcripts per million)															Differential expression between control and AcMYB110: log2(fold-change), p-value
	T1 LAB		T1 QLD		T2 LAB		T2 QLD		T3 LAB		T3 QLD			Location (QLDv1.83)		T1 LAB		T2 LAB		T3 LAB		T1 QLD		T2 QLD		T3 QLD
Gene_ID	Control	AcMYB110	Control	AcMYB110	Control	AcMYB110	Control	AcMYB110	Control	AcMYB110	Control	AcMYB110	Annotation	Start	End	log2(FC)	p-val	log2(FC)	p-val	log2(FC)	p-val	log2(FC)	p-val	log2(FC)	p-val	log2(FC)	p-val
NbQ10g21810	3.44752	3.28726	3.30197	2.7863	3.20803	2.51523	3.07878	2.86331	3.20904	3.037	3.08997	2.97809	UDP-N-acetylmuramoyl-L-alanyl-D-glutamate--2_6-diaminopimelate ligase MurE homolog chloroplastic LOC104095612 XP_009600061.1	122324387	122335043	0	0	-2.29987	7.41545e-38	0	0	-1.71278	1.7832e-56	0	0	0	0
NbQ10g21820	2.9698	2.79776	2.87641	2.39702	2.80525	2.19773	2.69272	2.30184	2.77125	2.72286	2.80064	2.63014	uncharacterized LOC107816098 transcript variant X2 XP_016498180.1	122354350	122359021	0	0	-2.01819	2.44515e-18	0	0	-1.59272	2.08148e-29	-1.29629	7.04784e-07	0	0
NbQ10g21850	2.71758	2.78476	2.68	2.55317	2.73081	2.41258	2.84444	2.49045	2.71212	2.64913	2.92725	2.78938	transcription factor EGL1 LOC104095615 transcript variant X7 XP_009600070.1	122373550	122378398	0	0	-1.05689	3.76967e-15	0	0	0	0	-1.17287	1.03942e-10	0	0
NbQ10g21910	2.36965	2.45275	2.21295	2.6609	2.42632	1.83338	2.14457	1.93344	2.49309	2.1759	2.19601	2.18355	uncharacterized LOC107795551 transcript variant X5 XP_016473699.1	122588286	122592761	0	0	-1.9667	1.06132e-13	-1.04932	2.38981e-05	1.48457	1.2044e-19	0	0	0	0
NbQ10g22020	2.93372	2.90227	3.61215	3.84875	3.01724	3.80771	3.83957	4.51336	3.17276	3.62967	3.89311	4.13275	probable phospholipid hydroperoxide glutathione peroxidase LOC107767209 XP_016441615.1	122907031	122912760	0	0	2.62565	6.02105e-61	1.51719	1.12177e-15	0	0	2.23819	4.19884e-25	0	0
NbQ10g22040	1.73646	1.89216	1.6526	2.19699	1.73035	2.05215	2.07848	2.35671	1.95487	1.99654	2.13803	2.32573	xyloglucan galactosyltransferase KATAMARI1-like LOC104249906 XP_009804732.1	122947369	122956668	0	0	1.06455	7.9764e-06	0	0	1.80943	2.04384e-12	0	0	0	0
NbQ10g22080	2.12961	2.01178	1.8247	2.107	2.22837	3.22732	2.08285	3.31173	2.22653	3.09189	2.29335	2.91396	probable copper-transporting ATPase HMA5 LOC107817495 transcript variant X2 XP_016498829.1	123142649	123148948	0	0	3.31518	1.58219e-133	2.87231	1.02947e-27	0	0	4.0904	1.08872e-101	2.05799	1.21032e-13
NbQ10g22170	0	1.03872	0	0.537282	-0.0185193	-0.229991	0.0539776	0.195262	0.181003	-0.230503	0.0884592	-0.145656	uncharacterized LOC104244453 transcript variant X3 XP_009798176.1	123344558	123348583	5.93212	3.40344e-05	0	0	0	0	0	0	0	0	0	0
NbQ10g22180	1.55627	1.47975	1.35454	0.963346	1.35701	0.954652	1.45925	0.916001	1.41829	1.42198	1.4448	1.2535	protein LURP-one-related 4-like LOC107777247 XP_016452719.1	123417054	123418469	0	0	0	0	0	0	0	0	-1.79093	0.00015712	0	0
NbQ10g22190	3.38065	3.25947	3.48635	3.14052	3.32782	3.04698	3.49754	3.42104	3.40151	3.3155	3.56177	3.47566	protein ACTIVITY OF BC1 COMPLEX KINASE 1 chloroplastic LOC104089690 XP_009592940.1	123426331	123434897	0	0	0	0	0	0	-1.14926	2.07377e-36	0	0	0	0
NbQ10g22250	3.03568	3.05026	2.521	2.48159	3.06804	2.00822	2.51833	1.96891	3.01849	2.54399	2.50324	2.36152	myosin heavy chain cardiac muscle isoform LOC109208534 XP_019227202.1	123626098	123632059	0	0	-3.52156	6.96014e-136	-1.57392	6.39262e-12	0	0	-1.82034	1.90083e-15	0	0
NbQ10g22270	0.0090867	0.956494	-0.218675	0	0.528349	1.70448	0.244739	1.48444	0.691561	0.943584	0.634909	1.22288	remorin-like LOC107815817 XP_016496940.1	123743224	123747668	0	0	3.87154	8.48521e-06	0	0	0	0	4.17664	8.68809e-06	0	0
NbQ10g22300	2.33495	2.23312	2.53621	2.3337	2.17494	1.78016	2.4518	1.98255	2.11305	1.90288	2.50642	2.21409	selenoprotein H LOC109208545 XP_019227215.1	123783420	123784442	0	0	-1.3137	7.32919e-09	0	0	0	0	-1.55171	5.27647e-14	0	0
NbQ10g22360	2.47195	2.81064	2.31967	2.94746	2.49192	3.03936	2.43931	2.42718	1.54361	1.95927	2.23745	1.58188	Nicotiana tabacum osmotin-like protein (LOC107787812)_ mRNA(NM_001325444.1)	123934345	123935375	1.12196	1.24984e-12	0	0	0	0	2.08788	8.29996e-05	0	0	0	0
NbQ10g22370	3.7063	3.7421	3.30294	3.86039	4.09304	5.4014	4.42162	5.26564	4.07141	4.85254	4.49239	4.90859	osmotin LOC107787819 XP_016464912.1	123951210	123952310	0	0	4.34626	1.27156e-95	2.59483	1.84933e-08	1.85268	6.23556e-24	2.80382	8.15792e-18	1.38256	2.59649e-07
NbQ10g22380	1.20266	1.27483	1.85626	2.60631	1.2052	3.29251	2.77805	4.40422	1.05846	2.57053	2.78006	3.7512	proteinase inhibitor I-A LOC107787825 XP_016464920.1	123972963	123974081	0	0	6.92462	2.46248e-21	4.98014	3.70646e-22	2.4961	5.45237e-30	5.40289	2.28275e-19	3.2248	2.3331e-14
NbQ10g22410	3.12911	2.97728	3.0658	2.62963	3.00079	2.83248	2.98418	2.85028	3.0222	2.98602	3.02554	2.89445	DEAD-box ATP-dependent RNA helicase 47 mitochondrial LOC109241183 XP_019263445.1	124125631	124130274	0	0	0	0	0	0	-1.45149	8.35862e-41	0	0	0	0
NbQ10g22420	1.00264	1.35011	0.937415	1.45612	1.40708	1.99807	1.31775	1.83058	1.49817	1.7666	1.3669	1.74733	heat stress transcription factor B-2b-like LOC107769826 transcript variant X2 XP_016444580.1	124155780	124157504	0	0	1.97392	8.95856e-11	0	0	0	0	1.71235	3.95038e-07	0	0
NbQ10g22430	0.132418	0.656879	0.0559025	1.0726	0.941729	2.16021	0.733294	1.82614	1.07934	1.23578	0.516081	1.22107	BON1-associated protein 2-like LOC104221359 XP_009770722.1	124190891	124192956	0	0	4.14183	3.24522e-16	0	0	0	0	3.64027	4.57586e-13	0	0
NbQ10g22440	2.64251	2.58362	2.6808	2.80264	2.73267	3.06463	2.8512	3.00796	2.81914	3.02698	2.88574	2.98539	uncharacterized LOC104221360 transcript variant X6 XP_009770725.1	124239188	124262346	0	0	1.10323	3.80394e-22	0	0	0	0	0	0	0	0
NbQ10g22520	1.44562	1.35328	1.8013	1.77744	1.41616	1.28934	1.84102	1.25864	1.5714	1.26493	1.84558	1.36822	serine/threonine-protein kinase EDR1-like LOC107812640 XP_016493271.1	124546296	124550027	0	0	0	0	0	0	0	0	-1.94574	5.19071e-06	-1.57728	1.97671e-07
NbQ10g22550	2.99329	3.09443	2.86674	3.26221	3.13441	3.39607	3.06392	3.36778	3.21744	3.2902	3.13314	3.25394	plant UBX domain-containing protein 8-like LOC107806966 transcript variant X2 XP_016486724.1	124731796	124740110	0	0	0	0	0	0	1.31115	9.28883e-37	1.00887	1.71137e-15	0	0
NbQ10g22560	1.89231	1.8375	1.72891	1.41412	2.02457	1.32792	1.5624	0.676884	1.90842	1.47941	1.73391	1.37673	scarecrow-like protein 28 LOC104103078 transcript variant X1 XP_009609251.1	124742457	124747235	0	0	-2.31817	1.68328e-06	-1.42891	1.01539e-07	0	0	-2.91796	5.22214e-06	0	0
NbQ10g22570	2.56808	2.39931	2.42828	1.74724	2.31775	1.83507	2.2874	2.18814	2.37204	2.21254	2.37351	2.33304	F-box protein PP2-A12-like LOC104103080 XP_009609254.1	124827676	124831081	0	0	-1.60703	2.44494e-09	0	0	-2.25208	7.61634e-16	0	0	0	0
NbQ10g22590	2.25635	2.63707	2.07431	2.20507	2.17297	1.39447	2.1774	1.04081	2.25291	1.78022	2.31125	1.84093	BAG family molecular chaperone regulator 3-like LOC107798257 XP_016476715.1	124901015	124904368	1.26396	2.86638e-11	-2.59428	1.17617e-17	-1.56547	2.87309e-05	0	0	-3.75084	6.44228e-16	-1.56241	2.49194e-05
NbQ10g22640	1.90191	1.80262	1.79355	1.32046	2.17501	1.30755	2.05841	1.11019	2.33971	1.97584	2.04294	1.84485	uncharacterized LOC107782474 XP_016458850.1	125083715	125089702	0	0	-2.88724	3.31861e-24	-1.20759	5.71312e-08	-1.55737	7.02689e-06	-3.10155	5.64135e-18	0	0
NbQ10g22650	1.40832	1.29495	1.5434	2.15471	1.36523	1.45074	1.75752	2.11366	1.43704	1.39064	1.81988	1.93667	UDP-galactose/UDP-glucose transporter 2-like LOC107766131 XP_016440357.1	125132972	125137148	0	0	0	0	0	0	2.01997	1.2412e-14	1.17857	6.41639e-05	0	0
NbQ10g22680	2.13727	2.04761	2.15321	1.83469	2.14797	2.09717	2.17593	2.19366	2.25629	2.30442	2.30143	2.23825	APO protein 1 chloroplastic-like LOC109212507 XP_019231699.1	125171892	125176254	0	0	0	0	0	0	-1.06097	3.13911e-06	0	0	0	0
NbQ10g22740	3.08754	3.03515	2.89533	2.54178	2.99218	2.14205	2.75587	2.24122	2.99739	2.59344	2.96303	2.74506	protein HOTHEAD LOC104246350 XP_009800461.1	125346998	125351836	0	0	-2.82279	1.8066e-17	0	0	-1.17567	1.5679e-16	-1.70752	2.28581e-09	0	0
NbQ10g22760	2.25916	2.16497	1.98614	1.82672	2.51958	2.14209	2.16614	1.904	2.50948	2.13625	2.16294	1.91056	hydroxymethylglutaryl-CoA synthase-like LOC107802821 XP_016481886.1	125400227	125473716	0	0	-1.25432	1.28785e-08	-1.23824	3.49693e-05	0	0	0	0	0	0
NbQ10g22770	3.19012	3.64792	3.24883	3.57563	3.23041	2.95173	3.2712	3.09041	3.26533	3.09798	3.33538	3.27463	bifunctional dTDP-4-dehydrorhamnose 3_5-epimerase/dTDP-4-dehydrorhamnose reductase LOC107759475 XP_016432922.1	125502340	125504867	1.52073	1.01988e-64	0	0	0	0	1.08381	2.94785e-24	0	0	0	0
NbQ10g22780	3.08671	3.1952	3.53642	4.01155	3.36279	3.70394	3.54089	3.65695	3.34202	3.21689	3.43295	3.40586	phospholipase D beta 1-like LOC107759472 XP_016432912.1	125523102	125530024	0	0	1.13316	5.6572e-13	0	0	1.57885	7.83349e-48	0	0	0	0
NbQ10g22830	1.70525	1.63751	2.39937	2.592	1.92273	2.45239	2.82626	3.36269	2.15519	2.53605	2.8859	3.20486	protein STAY-GREEN chloroplastic-like LOC107824323 XP_016506558.1	125716595	125719850	0	0	1.7492	7.97641e-18	1.26098	7.71046e-06	0	0	1.781	8.44752e-08	0	0
NbQ10g22870	3.82577	3.70596	3.68164	3.40515	3.65737	2.9845	3.72573	3.29479	3.66722	3.35299	3.80135	3.58251	PGR5-like protein 1A chloroplastic LOC107778116 XP_016453801.1	125765511	125771911	0	0	-2.23505	5.23379e-54	0	0	0	0	-1.43167	1.31494e-12	0	0
NbQ10g22875	1.24542	4.41237	2.4015	4.60675	1.10467	4.26797	1.58471	4.58853	0.467557	3.46467	0.985517	4.31841	Leucoanthocyanidin dioxygenase	125774604	125774604	10.5126	1.40957e-76	10.5401	1.43485e-44	9.94676	1.48491e-61	7.3252	1.31804e-09	9.97441	1.12314e-18	11.0724	1.4516e-217
NbQ17g26695	0	3.13036	0	0.985296	0	2.6245	-0.423436	0.721475	0	1.54152	0	0	Leucoanthocyanidin dioxygenase	169063078	169064439	12.8803	2.00557e-27	10.8913	5.7037e-19	7.40532	8.16652e-08	5.68816	0.00013438	0	0	0	0

## Sheet: S7 DEGs_LAB3.60 transcriptome
Table S7. List of significantly differentially expressed genes (p-value < 0.001), in response to AcMYB110 overexpression, within the region on the LAB genome corresponding to the 3.5 Mb candidate region of the QLD genome, including NbL17g25680 and NbL04g00685. Transcripts per million are library-normalised and averaged over the replicates. LAB and QLD RNAseq reads aligned to the LAB transcriptome.
	Mean gene expression (log10 scaled transcripts per million)															Differential expression between control and AcMYB110: log2(fold-change), p-value
	T1 LAB		T1 QLD		T2 LAB		T2 QLD		T3 LAB		T3 QLD			Location		T1 LAB		T2 LAB		T3 LAB		T1 QLD		T2 QLD		T3 QLD
Gene_ID	Control	AcMYB110	Control	AcMYB110	Control	AcMYB110	Control	AcMYB110	Control	AcMYB110	Control	AcMYB110	Annotation	Start	End	log2(FC)	p-val	log2(FC)	p-val	log2(FC)	p-val	log2(FC)	p-val	log2(FC)	p-val	log2(FC)	p-val
NbL17g25680	1.51946	3.203	1.4633	2.071	1.46806	2.69068	1.64911	2.18599	1.55945	1.8565	1.81496	2.10036	anthocyanidin synthase (AWL24855.1)	172643047	172646585	5.59616	6.30193e-175	4.0773	6.2584e-34	0	0	1.99644	9.18907e-12	1.7728	1.92796e-08	0	0
NbL10g21570	0.978611	4.33789	1.87783	4.11857	1.00958	4.22957	1.21898	4.11417	0.0487421	3.42072	0.286646	3.83139	Nicotiana attenuata leucoanthocyanidin dioxygenase (LOC109212376)	128414947	128418503	11.1481	1.84628e-35	10.7406	1.14602e-46	11.2133	7.14086e-36	7.44195	1.34854e-09	9.61031	2.3927e-14	11.8334	3.40969e-68
NbL04g00685	0.951707	3.84114	1.66474	3.70765	0.629737	3.57803	0.800339	3.67136	0.0243637	2.78853	0.64498	3.36611	leucoanthocyanidin dioxygenase	2059672	2062840	9.58824	2.77872e-226	9.8905	2.81101e-86	9.11725	1.05707e-24	6.78301	8.78068e-11	9.47533	2.1843e-137	9.02837	1.50689e-82
NbL10g20590	3.48201	3.32335	3.18534	2.64983	3.24138	2.49696	2.93848	2.70295	3.23963	3.05193	2.95138	2.80236	Nicotiana tabacum UDP-N-acetylmuramoyl-L-alanyl-D-glutamate--2,6-diaminopimelate ligase-like (LOC107778530)	124720458	124725682	0	0	-2.47152	1.75489e-35	0	0	-1.77858	6.4296e-55	0	0	0	0
NbL10g20600	3.27241	3.10301	2.74005	2.24523	3.07821	2.50811	2.53428	2.15607	3.07603	3.03142	2.644	2.49577	Nicotiana tabacum uncharacterized LOC107816098 (LOC107816098), transcript variant X2	124763132	124768603	0	0	-1.89393	5.88213e-21	0	0	-1.64442	3.04117e-25	-1.25346	1.25732e-06	0	0
NbL10g20620	3.04044	3.10528	2.92086	2.77529	3.03618	2.74588	3.07359	2.73021	3.0436	2.96302	3.14893	3.00248	Nicotiana tomentosiformis transcription factor EGL1 (LOC104095615), transcript variant X6	124783602	124788462	0	0	0	0	0	0	0	0	-1.13871	7.35635e-12	0	0
NbL10g20670	2.38346	2.46919	2.15049	2.57584	2.44838	1.84836	2.06965	1.84155	2.50847	2.1885	2.0958	2.09629	Nicotiana tabacum uncharacterized LOC107795551 (LOC107795551), transcript variant X5	124997063	125001498	0	0	-1.99029	6.80042e-14	-1.05853	1.46313e-05	1.4092	2.3136e-16	0	0	0	0
NbL10g20770	2.74233	2.8412	2.51314	3.05178	2.74035	2.88334	2.89656	3.07342	2.8239	2.87729	3.01115	3.10978	ripening-related protein 1 (XP_009762953.1)	125325042	125330067	0	0	0	0	0	0	1.78865	9.98455e-25	0	0	0	0
NbL10g20800	2.39978	2.40829	2.33145	2.09798	2.506	3.40393	2.41799	2.25828	2.60494	3.12749	2.47986	2.41107	Nicotiana sylvestris uncharacterized LOC104248531 (LOC104248531)	125377304	125378356	0	0	2.98611	8.37834e-73	1.73387	2.77147e-16	0	0	0	0	0	0
NbL10g20810	2.23585	2.27429	3.22102	3.4785	2.40278	3.49202	3.47128	4.16559	2.62152	3.1837	3.53481	3.77794	Nicotiana tabacum probable phospholipid hydroperoxide glutathione peroxidase (LOC107767209)	125378483	125383367	0	0	3.61945	2.41027e-100	1.86561	3.49254e-13	0	0	2.30619	4.54296e-24	0	0
NbL10g20830	1.87421	1.70565	1.89708	2.09999	1.90195	2.22468	2.12447	2.40367	1.97273	2.23375	2.20443	2.21496	Nicotiana tabacum uncharacterized LOC107801301 (LOC107801301)	125586993	125589632	0	0	1.06744	3.40992e-06	0	0	0	0	0	0	0	0
NbL10g20850	2.12937	2.01111	1.81918	2.10309	2.22851	3.22297	2.08327	3.31024	2.22358	3.08868	2.29005	2.91102	Nicotiana tabacum probable copper-transporting ATPase HMA5 (LOC107817495)	125618154	125624384	0	0	3.30031	3.5871e-135	2.87146	3.54772e-27	0	0	4.08403	6.22162e-99	2.05897	1.93612e-13
NbL10g20910	0	1.03879	0	0.572153	-0.0187675	-0.232312	0.0544021	0.196318	0.180657	-0.231035	0.0892992	-0.322055	Nicotiana sylvestris uncharacterized LOC104244453 (LOC104244453)	125865295	125867904	5.9333	3.26169e-05	0	0	0	0	0	0	0	0	0	0
NbL10g20930	3.50506	3.37967	3.41378	3.07329	3.44985	3.17568	3.42702	3.35714	3.53596	3.43712	3.48698	3.40621	Nicotiana tomentosiformis protein ACTIVITY OF BC1 COMPLEX KINASE 1, chloroplastic (LOC104089690)	125941221	125951062	0	0	0	0	0	0	-1.13141	7.84304e-34	0	0	0	0
NbL10g20960	3.36069	3.39279	2.80774	2.7693	3.41046	2.33527	2.80536	2.2571	3.36063	2.88728	2.79679	2.64928	Nicotiana attenuata myosin heavy chain, cardiac muscle isoform (LOC109208534)	126047060	126129273	0	0	-3.57147	2.47805e-166	-1.57141	1.1924e-12	0	0	-1.81988	5.45557e-19	0	0
NbL10g20970	-0.174819	0.562932	-0.222176	0	0.477752	1.68292	0.244278	1.48526	0.523932	0.968552	0.634539	1.22077	Nicotiana tabacum remorin-like (LOC107815817)	126263832	126268037	0	0	3.9682	1.4169e-05	0	0	0	0	4.17981	8.45656e-06	0	0
NbL10g21030	2.69945	2.95663	2.54117	3.13701	2.69245	3.96823	2.83534	3.72944	1.88391	2.63196	2.61997	2.48282	Nicotiana tabacum osmotin-like protein (LOC107794477)	126447355	126448332	0	0	4.23705	2.42214e-11	0	0	0	0	2.97067	3.04761e-06	0	0
NbL10g21040	3.70514	3.74159	3.21862	3.77558	4.0906	5.39852	4.33521	5.18338	4.06906	4.8498	4.39639	4.81552	Nicotiana tabacum osmotin (LOC107787819)	126461318	126462512	0	0	4.34479	1.31227e-93	2.59354	1.81446e-08	1.85057	3.71282e-10	2.81764	8.50239e-18	1.3923	2.51573e-07
NbL10g21050	1.20202	1.27591	1.851	2.60758	1.2033	3.29156	2.77424	4.40299	1.06	2.56523	2.77783	3.7478	Nicotiana tabacum proteinase inhibitor I-A (LOC107787825)	126480410	126486678	0	0	6.92744	2.51787e-21	4.95983	7.5843e-22	2.51859	1.62978e-30	5.41148	1.62909e-19	3.22089	2.92306e-14
NbL10g21080	2.57097	2.48803	2.42883	2.76623	2.60638	3.16868	2.71403	3.14399	2.68372	2.87557	2.72089	2.91287	Nicotiana sylvestris bifunctional UDP-glucose 4-epimerase and UDP-xylose 4-epimerase 1 (LOC104213975)	126655100	126658865	0	0	1.86745	5.02629e-19	0	0	1.11791	5.89559e-17	1.43117	1.75343e-19	0	0
NbL10g21090	3.057	2.91024	3.03466	2.57176	2.92957	2.74814	2.94153	2.78291	2.95421	2.90372	2.97592	2.83573	Nicotiana attenuata DEAD-box ATP-dependent RNA helicase 47, mitochondrial (LOC109241183)	126659523	126663515	0	0	0	0	0	0	-1.54019	6.05657e-44	0	0	0	0
NbL10g21100	1.17218	1.43623	1.03469	1.54131	1.46357	2.10872	1.40572	1.92188	1.59129	1.89258	1.50153	1.819	Nicotiana tabacum heat stress transcription factor B-2b-like (LOC107769826)	126689471	126691321	0	0	2.14866	2.31327e-14	0	0	0	0	1.72528	2.48141e-08	0	0
NbL10g21110	0.133018	0.656675	0.0574222	1.07413	0.965852	2.15485	0.733287	1.82434	1.08004	1.22265	0.51588	1.22748	BON1-associated protein 2-like (XP_019241141.1)	126745325	126748069	0	0	4.0421	5.48909e-15	0	0	0	0	3.63471	4.92726e-13	0	0
NbL10g21120	2.7055	2.64947	2.73123	2.86621	2.79601	3.12877	2.91136	3.07187	2.88025	3.08996	2.94712	3.05182	Nicotiana sylvestris uncharacterized LOC104221360 (LOC104221360)	126798247	126821344	0	0	1.10499	7.34511e-24	0	0	0	0	0	0	0	0
NbL10g21220	1.43485	1.34256	1.79386	1.782	1.3886	1.28387	1.82906	1.1884	1.55867	1.26481	1.83927	1.34777	Nicotiana tabacum serine/threonine-protein kinase EDR1-like (LOC107812640)	127092212	127096572	0	0	0	0	0	0	0	0	-2.14198	3.65469e-07	-1.62521	1.4179e-07
NbL10g21250	2.97151	3.07489	2.81101	3.21538	3.10766	3.3676	3.01172	3.31254	3.19583	3.26591	3.08142	3.2052	Nicotiana tabacum plant UBX domain-containing protein 8-like (LOC107806966)	127311987	127320281	0	0	0	0	0	0	1.34036	7.54204e-38	0	0	0	0
NbL10g21270	2.56036	2.38467	2.40653	1.72483	2.30244	1.77666	2.26741	2.1549	2.34622	2.17481	2.34653	2.29182	Nicotiana tomentosiformis F-box protein PP2-A12-like (LOC104103080)	127385679	127389341	0	0	-1.74951	1.23869e-10	0	0	-2.25373	6.56469e-15	0	0	0	0
NbL10g21290	2.58932	2.98023	2.31295	2.49453	2.51875	1.72991	2.46006	1.80891	2.60388	2.0804	2.5739	2.16598	Nicotiana tabacum BAG family molecular chaperone regulator 3-like (LOC107798257)	127452130	127455091	1.29748	1.03572e-16	-2.62548	3.78401e-30	-1.7361	4.34412e-06	0	0	-2.15286	6.08427e-09	-1.35707	3.21633e-05
NbL10g21340	1.87061	1.75214	1.75027	1.17417	2.10616	1.2967	1.98164	1.06642	2.28622	1.96882	1.93196	1.77276	Nicotiana tabacum uncharacterized LOC107782474 (LOC107782474)	127713995	127720831	0	0	-2.69599	2.76683e-21	-1.05357	2.97227e-07	-1.90053	4.56169e-07	-2.9913	1.13324e-15	0	0
NbL10g21350	1.44967	1.36568	1.60257	2.20099	1.39245	1.4819	1.83053	2.17879	1.46516	1.42292	1.85854	1.97626	Nicotiana tabacum UDP-galactose/UDP-glucose transporter 2-like (LOC107766131)	127766494	127770549	0	0	0	0	0	0	1.98292	1.42716e-16	1.15374	3.80121e-05	0	0
NbL10g21390	1.96465	1.88588	1.72239	1.50704	1.93704	1.50038	1.91226	1.76092	2.03753	1.91407	2.05813	1.89281	Nicotiana tabacum pentatricopeptide repeat-containing protein At4g11690-like (LOC107806536)	127819704	127823356	0	0	-1.44012	2.04051e-06	0	0	0	0	0	0	0	0
NbL10g21420	2.76083	2.76223	2.33974	2.0238	2.68111	2.7324	2.34244	2.41734	2.77466	2.83241	2.4422	2.35968	Nicotiana attenuata SPX domain-containing membrane protein At4g22990-like (LOC109212511)	127931949	127944093	0	0	0	0	0	0	-1.04706	7.87709e-09	0	0	0	0
NbL10g21430	3.08487	3.03381	2.89173	2.54085	2.99187	2.14149	2.75037	2.23858	2.99324	2.59054	2.96002	2.74191	Nicotiana sylvestris protein HOTHEAD (LOC104246350)	127967602	127972467	0	0	-2.82374	1.0952e-16	0	0	-1.16675	7.66059e-17	-1.69815	2.10148e-09	0	0
NbL10g21440	1.82986	1.64319	1.54483	1.47886	1.80571	1.91254	1.85722	1.41657	1.99143	1.92136	1.92659	1.59371	Nicotiana tabacum molybdenum cofactor sulfurase-like (LOC107777351)	127984296	127986640	0	0	0	0	0	0	0	0	-1.45226	0.000247145	-1.12347	2.38638e-05
NbL10g21450	2.9461	2.84068	2.6829	2.52766	3.22939	2.82119	2.84549	2.57654	3.17456	2.84338	2.79913	2.5934	Nicotiana tabacum hydroxymethylglutaryl-CoA synthase-like (LOC107777352)	128023671	128028890	0	0	-1.3568	5.31731e-10	-1.10003	1.10462e-05	0	0	0	0	0	0
NbL10g21460	2.68825	2.61935	2.66133	2.57413	2.82954	2.28081	2.68412	2.12422	2.87427	2.50443	2.72226	2.37382	Nicotiana attenuata transcription factor TCP19-like (LOC109207030)	128029647	128110858	0	0	-1.82469	9.62831e-24	-1.22581	9.91985e-08	0	0	-1.86212	9.5676e-36	-1.16115	1.89745e-07
NbL10g21470	3.28017	3.73298	3.17458	3.49946	3.30373	3.03292	3.20399	3.021	3.34403	3.1768	3.25741	3.1984	Nicotiana attenuata bifunctional dTDP-4-dehydrorhamnose 3,5-epimerase/dTDP-4-dehydrorhamnose reductase (LOC109226774)	128119871	128122427	1.50411	3.28507e-61	0	0	0	0	1.07706	8.59856e-22	0	0	0	0
NbL10g21480	2.90144	3.00574	3.33618	3.80238	3.21376	3.5994	3.34956	3.4918	3.20019	3.08556	3.23195	3.21628	Nicotiana tabacum phospholipase D beta 1-like (LOC107759472)	128146369	128153154	0	0	1.28106	6.71821e-14	0	0	1.54902	3.43136e-45	0	0	0	0
NbL10g21530	1.53968	1.51466	2.25182	2.42877	1.86328	2.33352	2.65969	3.18492	2.04454	2.38865	2.69428	3.03102	Nicotiana tabacum protein STAY-GREEN, chloroplastic-like (LOC107824323)	128364531	128367735	0	0	1.55285	4.58168e-13	1.13873	5.351e-05	0	0	1.74363	5.4867e-07	1.12168	1.92824e-05
NbL10g21560	3.99887	3.87853	3.79394	3.51551	3.84113	3.16637	3.84995	3.41701	3.84645	3.54327	3.92411	3.69794	Nicotiana tabacum PGR5-like protein 1A, chloroplastic (LOC107778116)	128407391	128413799	0	0	-2.24144	4.58675e-58	0	0	0	0	-1.43819	3.19007e-12	0	0
NbL10g21590	2.10879	2.00872	2.24239	1.8093	1.85226	1.266	2.01183	1.64485	1.67772	1.44472	1.99015	1.98732	Nicotiana tomentosiformis importin subunit alpha-4-like (LOC104091147)	128449950	128453783	0	0	-1.93843	0.000193825	0	0	-1.42573	5.33303e-09	-1.20997	6.36246e-05	0	0

## Sheet: S8 List of primers
Table S8. List of primers used in this study
Purpose	Gene	Primer Forward 5’-3’	Primer Reverse 5’-3’	Note
Genotyping for Lab, Qld and Hetozygous alleles	InDel-1: NbQ10g18600 and NbL10g17510	GACAGCTCGGAGGTTCTCAC	AACAGGAAACCTCAAGAGCCT	Size difference of 122 bp between Lab and Qld
	SNP-2: NbQ10g21850 and NbL10g20620	AATGTGCTAGGACTCCGTGC	ACTCCCAGCTCAATTACGCC	Primers span AvaI site present in Lab but absent in Qld
	InDel-3: NbQ10g22650 and NbL10g21350	GGGTTGTCTCCTCTGTTAGGC	CGTGAAAAGTATTAGGCCCCC	Primers span ApoI site present in Qld but absent in Lab
	SNP-4: NbQ10g22875 and NbL10g21570	AGGACCTCAAGTACCGACGA	AGGTGATTTCGTCCTGCCTG	Primers span two BsaJI sites in Qld and one in Lab, resulting in product size difference
	SNP-5: NbQ10g25780 and NbL10g24470	ACAATCAGAACAGTGAAATGGTCA	ACCAGGGTCCGAATTCCATG	Primers span EcorV site present in Lab but absent in Qld
Cloning LDOX chromosome 10 and 4	LAB-Ch10-LDOX, QLD-Ch10-LDOX, LAB-Ch04-LDOX	ATGGTCGACGAGAACCTACCAATTATCCCATCC	CATGCGGCCGCCACTTGTGACTTCAGGACAAGC	Includes SalI site in Forward primer and NotI site in reverse primer for cloning into PS191 vector
Cloning QLD chromosome 4 LDOX	QLD-Ch04-LDOX	ATGGTCGACACCTCAACTACAGCATCAAACT		Includes SalI site in Forward primer and NotI site in reverse primer for cloning into PS191 vector
Cloning LDOX chromosome 17	LAB-Ch17-LDOX, QLD-Ch17-LDOX	ATGGTCGACCCTCAACTAGGGCATCAAACT	CATGCGGCCGCCTTCCTAAACTCTAGGACTCCATG	Includes SalI site in Forward primer and NotI site in reverse primer for cloning into PS191 vector
Colony PCR	Gene cloned into PS191 vector	CCAACCACGTCTTCAAAGCAAGTG	ATGACGTCCTTATCTTTAATCATATTCCATAGTCCA	Forward primer is in the 35S promoter and reverse primer in the HSP terminator

## Sheet: S9 DESeq comparisons
Table S9. Summary of pair-wise differential expression analysis. For each comparison, count tables generated via Kallisto quant were used as input. Each differential expression analysis was performed using three count tables (i.e., three biological replicates) from Factor 1 and Factor 2.
DEseq2 comparison		DEseq2 result
Factor 1 (3 biological replicates)	Factor 2 (3 biological replicates)
T1 LAB treated with AcMYB110	T1 LAB control	T1 LAB
T2 LAB treated with AcMYB110	T2 LAB control	T2 LAB
T3 LAB treated with AcMYB110	T3 LAB control	T3 LAB
T1 QLD treated with AcMYB110	T1 QLD control	T1 QLD
T2 QLD treated with AcMYB110	T2 QLD control	T2 QLD
T3 QLD treated with AcMYB110	T3 QLD control	T3 QLD

[truncated: 3 more sheets: S10 Genome Heterozygosity, S11 LDOX sequences, S12 N. benthamiana LDOX CDS ]
